# Supplementary material for: Optical Sensors and Actuators for Probing Proximity-Dependent Biotinylation in Living Cells
Source: Front Cell Neurosci. 2022 Feb 16;16:801644. doi: 10.3389/fncel.2022.801644 (PMC8890125; doi:10.3389/fncel.2022.801644)
Supplement: Supplementary file 2 [file Table_1.xlsx]

## Sheet: Sheet1
Supplementary Table 1.
	Loop	saa	CONS	split energy
1		219.3	0
2		131.6	0
3		25.6	0
4		61.3	0
5		44	0
6		8.8	0
7		39.4	0	-14.4123
8		119.9	0.7389	-14.0384
9		0	2.7224	-12.6293
10		1.2	1.9748	-25.0654
11		48.3	0.7097	-34.8155
12		48.3	1.0565	-37.7055
13		0	2.7908	-35.3332
14		22.3	0.8892	-37.5434
15		73.2	0.6912	-40.4704
16	1	24.2	1.0497	-39.545
17	1	118.3	0.7082	-41.8031
18		78.7	0.6254	-44.7914
19		10	1.7557	-51.7739
20		17	2.0023	-49.3802
21	1	5.1	1.4335	-48.488
22		112	0.6467	-56.3746
23		82.5	1.091	-58.1276
24		0.6	2.9206	-56.7982
25		7	2.2057	-55.5876
26		146.1	1.3481	-56.3037
27		103	0.9255	-56.8892
28		37.2	2.3662	-56.3021
29		57.4	1.2468	-50.6734
30	1	59.4	2.3793	-51.0374
31	1	72.1	2.7741	-49.6665
32		151.4	1.7443	-50.5537
33		69.8	1.5988	-48.5043
34		24.9	2.1374	-51.6059
35		0	2.6374	-52.8124
36		77.5	1.6959	-50.232
37		142.4	1.8387	-49.5681
38		32.3	2.0352	-51.5218
39		0	2.789	-44.1351
40		83.6	0.9748	-48.12
41		34.7	0.4795	-47.3876
42		0	2.9286	-45.1664
43		86.6	1.2477	-35.9916
44		97.4	0.7184	-39.1641
45		10.4	0.427	-42.5951
46		40.3	1.9733	-45.2687
47		10	0.8115	-45.8451
48		98.2	0.8082	-46.7672
49		9.9	3.026	-44.637
50		106.1	0.8055	-41.3317
51		71.8	1.5718	-47.6487
52		58	0.8338	-45.3239
53		127.7	1.2745	-50.6914
54		76.1	1.6992	-50.2368
55	1	137.6	1.0099	-50.8046
56		11.9	3.6509	-48.7143
57		21.2	4.1345	-41.8857
58		12.8	0	-35.5654
59		5.7	0	-32.0287
60		75.6	0	-30.6268
61	1	109.5	0	-30.8078
62	1	69	0	-32.1583
63	1	63.1	0	-27.313
64	1	69.3	0	-20.1806
65	1	36.1	0	-15.1387
66	1	13.8	0	-17.8039
67	1	51.9	0	-28.1524
68	1	32.1	0	-30.6296
69		131.6	0	-30.0565
70		96	0	-33.8821
71		0	0	-35.2295
72		61.4	0	-39.1548
73		61.5	0	-43.887
74		83.1	0	-43.3013
75		25.4	0	-44.5917
76		159	0	-44.8545
77	1	44.1	0	-45.857
78	1	44.6	0	-46.3466
79	1	72.9	0	-46.048
80	1	16.4	0	-48.9355
81		15.1	0	-49.2023
82		28.6	0	-51.8166
83		51.4	2.0039	-51.9535
84	1	27.3	1.3896	-54.808
85	1	14	1.8623	-55.7005
86		16.8	2.1262	-57.4625
87		62.5	1.2063	-58.2003
88		2	1.8429	-62.1999
89	1	4.8	2.9302	-61.6151
90		7.2	2.4167	-64.7095
91		54.1	2.608	-69.2445
92		53.9	1.2731	-71.9675
93		1.8	1.8737	-69.3193
94		31.2	1.489	-72.6389
95		101	1.2196	-77.1664
96		83.4	1.3431	-76.0233
97		23.5	1.0894	-75.4505
98	1	79	0.6773	-80.2983
99	1	144.9	0.8876	-82.5297
100	1	17.7	1.4455	-79.3184
101	1	148.4	1.4063	-75.9951
102	1	48.1	0.9379	-77.504
103	1	2.9	1.0305	-81.6769
104	1	12.6	0.8915	-85.243
105		1.8	1.4445	-87.1715
106		0	0.8767	-85.5295
107		0	1.8372	-86.2064
108		0	1.7104	-82.2124
109		1.2	1.0403	-84.4219
110		34.1	1.8695	-82.077
111	1	36.4	2.8183	-80.4544
112		97.8	1.9256	-87.0356
113		59.8	1.9736	-83.8793
114	1	44	3.7563	-81.4289
115	1	106.9	1.9634	-79.3285
116	1	51.8	2.9618	-78.9047
117	1	275.6	1.9891	-229.894
118	1	93.9	1.5615	-78.8626
119	1	65.1	3.2551	-78.8626
120	1	18.2	1.2717	-78.8626
121	1	10.7	2.3811	-78.8626
122	1	11.3	2.8164	-78.8626
123	1	18.2	1.0288	-78.8626
124	1	1	2.0817	-78.8626
125	1	23.5	1.253	-135.992
126	1	11.2	2.2029	-82.099
127	1	0	2.0194	-65.292
128	1	1	2.0835	-65.2356
129	1	0	1.4745	-65.2605
130		11.4	1.5619	-70.7006
131		87.9	0.6852	-77.6097
132		2.6	0.7612	-65.8248
133		137.3	1.3792	-70.5083
134		155.1	1.2212	-66.0436
135		117.6	0.9279	-67.2104
136		42.7	1.117	-65.6533
137		23.1	1.05	-76.4755
138		45.8	1.5085	-78.3878
139		40.6	1.1499	-87.7469
140	1	6.3	0.9482	-203.646
141	1	1.8	1.7043	-88.3686
142	1	12.3	1.6773	-88.3686
143	1	3.2	1.1327	-169.241
144	1	0.6	0.8335	-90.2949
145	1	2.2	1.3642	-92.755
146		0.8	1.0595	-96.4089
147		2	1.3887	-100.683
148		3.6	1.1696	-102.999
149		5.4	1.2941	-112.805
150		0	1.0881	-114.521
151		41.9	1.616	-124.046
152		0	0.9328	-131.775
153		0.8	2.3547	-136.413
154		79.3	1.9313	-138.095
155		125.2	1.3511	-142.835
156		47	0.9954	-144.352
157		48.7	0.8661	-148.505
158		2.1	1.2069	-153.807
159		96.9	1.5748	-161.062
160		96.2	1.1321	-167.099
161		0	2.0521	-174.362
162		74.6	1.144	-172.58
163		1	1.7632	-161.734
164		10.8	2.488	-163.463
165		3.8	3.6435	-165.101
166	1	20.3	2.5389	-165.653
167	1	54.1	2.8466	-167.725
168		15.6	3.3845	-167.602
169		0	2.241	-164.934
170		38	2.2845	-175.16
171		2.6	1.4578	-188.394
172		111.9	1.3958	-195.988
173		67	1.6233	-202.605
174	1	67.9	1.7013	-204.516
175		84.3	3.7958	-205.927
176		0	2.2701	-202.874
177		0.8	1.6521	-201.484
178		15.8	2.9525	-207.503
179		11	2.1835	-212.13
180	1	59.1	1.4049	-212.911
181		40.5	2.0371	-216.638
182		35.5	1.9628	-203.132
183		92.1	1.2684	-200.576
184		46.6	1.2076	-202.827
185		121.7	1.0671	-200.238
186		97	0.923	-200.027
187		6.1	1.2875	-193.247
188		40.9	1.7346	-197.437
189		0.2	1.4616	-196.051
190		0	1.1697	-197.128
191		8.6	2.3676	-197.991
192		6.1	1.8188	0
193		11.7	1.8078	-198.878
194	1	13.5	1.5105	-198.878
195	1	3.8	1.25	-198.878
196	1	30.3	3.4201	-198.878
197	1	11.7	0	-198.878
198	1	22.2	0	0
199		153.7	0	-190.23
200		220.6	0	-183.487
201		0.6	0	-169.645
202		0.4	0	-163.782
203		2	0	-153.544
204		53.4	0	-150.837
205		96.3	0	-145.786
206		28.7	0	-144.038
207		59.7	0	-135.827
208		26.1	0	-136.71
209	1	123.9	0	-137.828
210	1	31.2	0	-92.3192
211	1	54	0	-137.102
212	1	20.8	0	-137.102
213	1	0.2	0	-137.102
214	1	39.8	0	-137.102
215	1	0.7	0	-137.102
216	1	0	0	-137.102
217	1	0	0	-137.102
218	1	21	0	-137.102
219	1	3.4	0	-137.102
220	1	0	0	-137.102
221	1	106.8	0	-137.102
222	1	42.5	0	-137.102
223	1	10.8	0	-324.384
224	1	35.3	0	-144.803
225	1	49.4	0	-139.073
226	1	6.2	0	-138.445
227		2	0	-131.951
228		113.3	0	-128.823
229		50	0	-125.417
230	1	13.1	0	-127.746
231	1	50.6	0	-125.203
232	1	145	0	-123.732
233	1	120.7	0	-119.958
234	1	24.8	0	-123.719
235		18.9	0	-120.249
236		62.7	0	-126.087
237		31.3	0	-126.608
238		4.6	0	-119.087
239		37.1	0	-117.945
240		65.3	0	-117.279
241		67.6	0	-106.621
242		4.6	0	-96.5427
243		124.4	0	-88.8303
244		168.4	0	-94.6027
245		8.6	0	-95.5992
246		7.8	0	-89.5367
247		15.2	0	-87.9564
248		4.6	3.0364	-86.1753
249		33.1	1.8937	-82.3484
250		98.1	2.8975	-77.8349
251		72	1.8348	-74.2199
252		52.9	1.2466	-78.6148
253		0	3.1408	-75.3869
254		39.1	1.3194	-68.4856
255		0	1.7396	-68.1138
256	1	54.4	0.7778	-66.5459
257	1	33.1	0.6364	-63.7034
258		80.2	0.8922	-61.8177
259		168.5	1.3227	-62.7429
260		112.5	1.1745	-62.546
261		120.8	0.8089	-56.1632
262		18.2	1.4808	-59.7697
263		83.6	0.8133	-62.7238
264		6.7	3.0982	-57.9345
265		52.1	1.0875	-52.6699
266		1	1.8158	-50.8118
267		88.6	0.9802	-48.9657
268		1.9	2.4382	-38.817
269		24.8	3.1242	-41.316
270		40.3	2.1943	-36.8253
271	1	169.2	1.2622	-35.9493
272	1	123.3	0.9571	-36.6717
273	1	0	3.591	-36.3689
274		0.8	0.9933	-37.8371
275		0.6	2.9532	-42.1696
276		37.7	1.5704	-47.03
277		0	1.9736	-51.9451
278		41.3	1.1862	-64.9437
279		51	0.6969	-68.7802
280		154.4	1.0324	-67.772
281		66	1.0477	-70.7584
282	1	100	1.71	-70.5004
283		88.5	1.3383	-65.9239
284		107.9	1.5296	-66.7494
285		69.3	0.5769	-61.511
286		32.8	1.7846	-58.2088
287		126.4	0.9174	-53.9675
288		31.1	1.7201	-58.4053
289		32.3	2.7826	-62.2381
290		94.9	2.5441	-63.9313
291		3.5	2.5676	-65.1319
292		45.6	1.578	-64.3993
293		65.9	1.8491	-61.8507
294	1	127.1	2.7049	-59.1569
295	1		0	-60.6274
296	1		0	-54.8171
297	1		0	-60.8078
298			0	-55.2297
299			0	-52.9777
300			0	-53.6301
